# Supplementary material for: A new hygropetric genus of Heptageniidae from southern China (Insecta, Ephemeroptera)
Source: Zookeys. 2026 Feb 13;1269:67–82. doi: 10.3897/zookeys.1269.177719 (PMC12924058; doi:10.3897/zookeys.1269.177719)
Supplement: XML Treatment for Brachypodus [file zookeys.1269.177719-treatment1.xml]

<!DOCTYPE tp:taxon-treatment
  PUBLIC "-//TaxonX//DTD Taxonomic Treatment Publishing DTD v0 20100105//EN" "tax-treatment-NSO.dtd">
<tp:taxon-treatment xmlns:tp="http://www.plazi.org/taxpub"><tp:treatment-meta><kwd-group><label>Taxon classification</label><kwd>
              <named-content content-type="kingdom">Animalia</named-content>
            </kwd><kwd>
              <named-content content-type="order">Ephemeroptera</named-content>
            </kwd><kwd>
              <named-content content-type="family">Heptageniidae</named-content>
            </kwd></kwd-group><mixed-citation publication-type="journal"><person-group><name><surname>Deng</surname><given-names>Muhe</given-names></name><name><surname>Zheng</surname><given-names>Xuhongyi</given-names></name><name><surname>Gong</surname><given-names>Dewen</given-names></name><name><surname>Zhou</surname><given-names>Changfa</given-names></name></person-group><article-title>A new hygropetric genus of <tp:taxon-name><tp:taxon-name-part taxon-name-part-type="family" reg="Heptageniidae">Heptageniidae</tp:taxon-name-part></tp:taxon-name> from southern China (<tp:taxon-name><tp:taxon-name-part taxon-name-part-type="subclass" reg="Insecta">Insecta</tp:taxon-name-part></tp:taxon-name>, <tp:taxon-name><tp:taxon-name-part taxon-name-part-type="order" reg="Ephemeroptera">Ephemeroptera</tp:taxon-name-part></tp:taxon-name>)</article-title><source>Zookeys</source><day>13</day><month>02</month><year>2026</year><volume>1269</volume><fpage>67</fpage><lpage>82</lpage><pub-id pub-id-type="doi">10.3897/zookeys.1269.177719</pub-id></mixed-citation></tp:treatment-meta><tp:nomenclature><tp:taxon-name><object-id xmlns:xlink="http://www.w3.org/1999/xlink" content-type="arpha" xlink:type="simple">E4FED922-E7DC-505B-AE8E-BD440773810A</object-id>
                		<tp:taxon-name-part taxon-name-part-type="genus" reg="Brachypodus">Brachypodus</tp:taxon-name-part>
                	
                		<object-id xmlns:xlink="http://www.w3.org/1999/xlink" content-type="zoobank" xlink:type="simple">https://zoobank.org/DAF9D08E-DA0B-4A57-92D4-D892A9FD041B</object-id>
                	</tp:taxon-name><tp:taxon-status xmlns:xlink="http://www.w3.org/1999/xlink" xlink:type="simple">gen. nov.</tp:taxon-status></tp:nomenclature><tp:treatment-sec sec-type="Type species"><title>Type species.</title><p><italic><tp:taxon-name><tp:taxon-name-part taxon-name-part-type="genus" reg="Brachypodus">Brachypodus</tp:taxon-name-part> <tp:taxon-name-part taxon-name-part-type="species" reg="quadratus">quadratus</tp:taxon-name-part></tp:taxon-name></italic> sp. nov., China (Yunnan Province).</p></tp:treatment-sec><tp:treatment-sec sec-type="Etymology"><title>Etymology.</title><p><italic><tp:taxon-name><tp:taxon-name-part taxon-name-part-type="genus" reg="Brachypodus">Brachypodus</tp:taxon-name-part></tp:taxon-name></italic> is a combination of Latin words <italic>brachy</italic>- (short) and <italic>poda</italic> (leg), indicating the relatively short nymphal tibiae and tarsi of the type species. The specific name quadratus means the subquadrate shape of fore- and midfemora of nymphs.</p></tp:treatment-sec><tp:treatment-sec sec-type="Description"><title>Description.</title><p>Nymph: body length around 10.0 mm, pronotum extended laterally into distinct semicircular lobes (Fig. <xref ref-type="fig" rid="F1">1A, B</xref>); posterior margin of head capsule straight, anterior margin of head capsule not thickened, with tiny hair-like setae (Fig. <xref ref-type="fig" rid="F1">1C, D</xref>); length of labrum ca 3.0× its width (Fig. <xref ref-type="fig" rid="F2">2A</xref>); superlinguae of hypopharynx extended into round lobe (Fig. <xref ref-type="fig" rid="F2">2B</xref>); mouthparts light coloured (Fig. <xref ref-type="fig" rid="F2">2A–G</xref>); distal dentiseta of maxillae single, proximal dentiseta distally bifurcate (Fig. <xref ref-type="fig" rid="F3">3A, B</xref>); ventral surface of galea-lacinia with scattered simple hair-like setae (Fig. <xref ref-type="fig" rid="F3">3C</xref>); femora of fore- and midlegs expanded and nearly quadrate-shaped, tibiae of all legs distinctly shorter than femora; combined length of tibiae and tarsi in foreleg and midleg slightly longer than femora, combined length of tibiae and tarsi in hindleg shorter than femora (Fig. <xref ref-type="fig" rid="F4">4A–C</xref>); transparent oval spatulate setae on dorsal face of femora (Fig. <xref ref-type="fig" rid="F4">4D</xref>); claws blunt (Fig. <xref ref-type="fig" rid="F4">4E</xref>); gills I–VI with a membranous lamella and a fibrilliform lamella, membranous lamella of gill I leaf-like and distinctly shorter than fibrilliform lamella (Fig. <xref ref-type="fig" rid="F4">4F</xref>), gills II–VI with oval membranous lamella, fibrilliform filaments lamella of gills II–VI progressively shorter posteriorly (Fig. <xref ref-type="fig" rid="F4">4G–H</xref>); gill VII with oval membranous lamella only (Fig. <xref ref-type="fig" rid="F4">4I</xref>); supracoxal projection indistinct (Fig. <xref ref-type="fig" rid="F4">4J</xref>); posterolateral angles of terga V–IX extended into sharp projections (Fig. <xref ref-type="fig" rid="F4">4K</xref>); caudal filaments with spines on articulations (Fig. <xref ref-type="fig" rid="F4">4L</xref>).</p><fig id="F1" position="float" orientation="portrait"><object-id xmlns:xlink="http://www.w3.org/1999/xlink" content-type="doi" xlink:type="simple">10.3897/zookeys.1269.177719.figure1</object-id><object-id xmlns:xlink="http://www.w3.org/1999/xlink" content-type="arpha" xlink:type="simple">BAA74737-EF82-5EC8-ADBC-11100C64E929</object-id><label>Figure 1.</label><caption><p>Nymph of <italic><tp:taxon-name><tp:taxon-name-part taxon-name-part-type="genus" reg="Brachypodus">Brachypodus</tp:taxon-name-part> <tp:taxon-name-part taxon-name-part-type="species" reg="quadratus">quadratus</tp:taxon-name-part></tp:taxon-name></italic> gen. et sp. nov. <bold>A</bold>. Nymphal habitus, dorsal; <bold>B</bold>. Nymphal habitus, ventral; <bold>C</bold>. Head capsule; <bold>D</bold>. Anterior margin of head capsule (ventral view). Scale bars: 0.5 cm (<bold>A, B</bold>); 1.0 mm (<bold>C, D</bold>).</p></caption><graphic xmlns:xlink="http://www.w3.org/1999/xlink" xlink:href="zookeys-1269-067_article-177719__-g001.jpg" id="oo_1539639.jpg" position="float" orientation="portrait" xlink:type="simple"><uri content-type="original_file" xlink:type="simple">https://binary.pensoft.net/fig/1539639</uri></graphic></fig><fig id="F2" position="float" orientation="portrait"><object-id xmlns:xlink="http://www.w3.org/1999/xlink" content-type="doi" xlink:type="simple">10.3897/zookeys.1269.177719.figure2</object-id><object-id xmlns:xlink="http://www.w3.org/1999/xlink" content-type="arpha" xlink:type="simple">40637F6F-E8D2-5D56-A36D-3F1DD4B369A8</object-id><label>Figure 2.</label><caption><p>Mouthparts of <italic><tp:taxon-name><tp:taxon-name-part taxon-name-part-type="genus" reg="Brachypodus">Brachypodus</tp:taxon-name-part> <tp:taxon-name-part taxon-name-part-type="species" reg="quadratus">quadratus</tp:taxon-name-part></tp:taxon-name></italic> gen. et sp. nov. <bold>A</bold>. Labrum (ventral view); <bold>B</bold>. Hypopharynx (ventral view); <bold>C</bold>. Labium (ventral view); <bold>D</bold>. Left mandible; <bold>E</bold>. Right mandible; <bold>F</bold>. Maxilla; <bold>G</bold>. Dentisetae enlarged (DD = distal dentiseta, PD = proximal dentiseta). Scale bars: 1.0 mm (<bold>A–F</bold>); 0.1 mm (<bold>G</bold>).</p></caption><graphic xmlns:xlink="http://www.w3.org/1999/xlink" xlink:href="zookeys-1269-067_article-177719__-g002.jpg" id="oo_1539640.jpg" position="float" orientation="portrait" xlink:type="simple"><uri content-type="original_file" xlink:type="simple">https://binary.pensoft.net/fig/1539640</uri></graphic></fig><fig id="F3" position="float" orientation="portrait"><object-id xmlns:xlink="http://www.w3.org/1999/xlink" content-type="doi" xlink:type="simple">10.3897/zookeys.1269.177719.figure3</object-id><object-id xmlns:xlink="http://www.w3.org/1999/xlink" content-type="arpha" xlink:type="simple">875400D5-DFC1-5BF5-B96A-D9930EBFB19B</object-id><label>Figure 3.</label><caption><p>Maxilla of <italic><tp:taxon-name><tp:taxon-name-part taxon-name-part-type="genus" reg="Brachypodus">Brachypodus</tp:taxon-name-part> <tp:taxon-name-part taxon-name-part-type="species" reg="quadratus">quadratus</tp:taxon-name-part></tp:taxon-name></italic> gen. et sp. nov. (<abbrev xmlns:xlink="http://www.w3.org/1999/xlink" xlink:title="scanning electron microscopy" xlink:type="simple">SEM</abbrev> photo). <bold>A</bold>. maxilla; <bold>B</bold>. Dentisetae enlarged (DD = distal dentiseta, PD = proximal dentiseta); <bold>C</bold>. enlarged scattered setae on ventral surface.</p></caption><graphic xmlns:xlink="http://www.w3.org/1999/xlink" xlink:href="zookeys-1269-067_article-177719__-g003.jpg" id="oo_1539641.jpg" position="float" orientation="portrait" xlink:type="simple"><uri content-type="original_file" xlink:type="simple">https://binary.pensoft.net/fig/1539641</uri></graphic></fig><fig id="F4" position="float" orientation="portrait"><object-id xmlns:xlink="http://www.w3.org/1999/xlink" content-type="doi" xlink:type="simple">10.3897/zookeys.1269.177719.figure4</object-id><object-id xmlns:xlink="http://www.w3.org/1999/xlink" content-type="arpha" xlink:type="simple">7FA9A7FD-057C-5129-97A7-B44A7B850384</object-id><label>Figure 4.</label><caption><p>Nymphal structures of <italic><tp:taxon-name><tp:taxon-name-part taxon-name-part-type="genus" reg="Brachypodus">Brachypodus</tp:taxon-name-part> <tp:taxon-name-part taxon-name-part-type="species" reg="quadratus">quadratus</tp:taxon-name-part></tp:taxon-name></italic> gen. et sp. nov. <bold>A</bold>. Foreleg; <bold>B</bold>. Midleg; <bold>C</bold>. Hindleg; <bold>D</bold>. Spatulate setae on dorsal surface of forefemur; <bold>E</bold>. Midleg claw; <bold>F</bold>. Gill I; <bold>G</bold>. Gill II; <bold>H</bold>. Gill VI; <bold>I</bold>. Gill VII; <bold>J</bold>. Base of mid- and hindcoxae; <bold>K</bold>. abdomen (ventral view, showing projected posterolateral angles); <bold>L</bold>. Caudal filaments (near base). Scale bars: 0.5 mm (<bold>A–C</bold>); 0.05 mm (<bold>D, E</bold>); 0.25 mm (<bold>F–I</bold>); 0.5 mm (<bold>J</bold>); 1.0 mm (<bold>K</bold>); 0.2 mm (<bold>L</bold>).</p></caption><graphic xmlns:xlink="http://www.w3.org/1999/xlink" xlink:href="zookeys-1269-067_article-177719__-g004.jpg" id="oo_1539642.jpg" position="float" orientation="portrait" xlink:type="simple"><uri content-type="original_file" xlink:type="simple">https://binary.pensoft.net/fig/1539642</uri></graphic></fig><p><bold>Imago</bold>: body length 11.0–12.0 mm in males, slightly longer in females (Fig. <xref ref-type="fig" rid="F5">5A–C</xref>); compound eyes of male not contiguous, distance between them subequal to width of median ocellus (Fig. <xref ref-type="fig" rid="F6">6A</xref>); mesothoracic furcasternum divergent anteriorly (Fig. <xref ref-type="fig" rid="F6">6C</xref>); crossveins of wings well developed and irregularly distributed, all of them pigmented deep brown to black; 18 crossveins present between Sc and R<sub>1,</sub> more than 20 between C and Sc, mostly in stigma aera (Fig. <xref ref-type="fig" rid="F6">6D</xref>); legs light brownish with dark markings (Fig. <xref ref-type="fig" rid="F6">6E–G</xref>), length of foretarsi ca 1.5× foretibiae, length of tarsomere I ca 0.85× tarsomere II in foreleg (Fig. <xref ref-type="fig" rid="F6">6E</xref>); length of hindtarsi ca 1.5× hindtibiae (Fig. <xref ref-type="fig" rid="F6">6G</xref>); two penes almost fused, with small median titillators (Fig. <xref ref-type="fig" rid="F6">6H, I</xref>); posterior margin of female sternum VII extended into semi-circular lobe (Fig. <xref ref-type="fig" rid="F6">6J</xref>).</p><fig id="F5" position="float" orientation="portrait"><object-id xmlns:xlink="http://www.w3.org/1999/xlink" content-type="doi" xlink:type="simple">10.3897/zookeys.1269.177719.figure5</object-id><object-id xmlns:xlink="http://www.w3.org/1999/xlink" content-type="arpha" xlink:type="simple">FAFB774E-C560-57A2-85BB-111CDBE636D8</object-id><label>Figure 5.</label><caption><p>Imago of <italic><tp:taxon-name><tp:taxon-name-part taxon-name-part-type="genus" reg="Brachypodus">Brachypodus</tp:taxon-name-part> <tp:taxon-name-part taxon-name-part-type="species" reg="quadratus">quadratus</tp:taxon-name-part></tp:taxon-name></italic> gen. et sp. nov. <bold>A</bold>. Male; <bold>B</bold>. Female; <bold>C</bold>. Male subimago. Scale bars: 0.5 cm (<bold>A–C</bold>).</p></caption><graphic xmlns:xlink="http://www.w3.org/1999/xlink" xlink:href="zookeys-1269-067_article-177719__-g005.jpg" id="oo_1539643.jpg" position="float" orientation="portrait" xlink:type="simple"><uri content-type="original_file" xlink:type="simple">https://binary.pensoft.net/fig/1539643</uri></graphic></fig><fig id="F6" position="float" orientation="portrait"><object-id xmlns:xlink="http://www.w3.org/1999/xlink" content-type="doi" xlink:type="simple">10.3897/zookeys.1269.177719.figure6</object-id><object-id xmlns:xlink="http://www.w3.org/1999/xlink" content-type="arpha" xlink:type="simple">6F8D2A45-F7B9-5A9D-B3A3-B95FD0E92A96</object-id><label>Figure 6.</label><caption><p>Adult structures of <italic><tp:taxon-name><tp:taxon-name-part taxon-name-part-type="genus" reg="Brachypodus">Brachypodus</tp:taxon-name-part> <tp:taxon-name-part taxon-name-part-type="species" reg="quadratus">quadratus</tp:taxon-name-part></tp:taxon-name></italic> gen. et sp. nov. <bold>A</bold>. Male (dorsal view); <bold>B</bold>. Male (ventral view); <bold>C</bold>. Mesothoracic furcasternum; <bold>D</bold>. Forewing and hindwing of male; <bold>E</bold>. Foreleg of male; <bold>F</bold>. Midleg of male; <bold>G</bold>. Hindleg of male; <bold>H</bold>. Male genitalia (ventral view); <bold>I</bold>. Male genitalia (dorsal view); <bold>J</bold>. Terminal of female (ventral view, arrow indicating the expanded lobe of sternum VII). Scale bars: 5.0 mm (<bold>A, B</bold>); 1.0 mm (<bold>C</bold>); 0.5 mm (<bold>D</bold>); 5.0 mm (<bold>E</bold>); 1.0 mm (<bold>G–J</bold>).</p></caption><graphic xmlns:xlink="http://www.w3.org/1999/xlink" xlink:href="zookeys-1269-067_article-177719__-g006.jpg" id="oo_1539644.jpg" position="float" orientation="portrait" xlink:type="simple"><uri content-type="original_file" xlink:type="simple">https://binary.pensoft.net/fig/1539644</uri></graphic></fig></tp:treatment-sec><tp:treatment-sec sec-type="Diagnosis"><title>Diagnosis.</title><p><italic><tp:taxon-name><tp:taxon-name-part taxon-name-part-type="genus" reg="Brachypodus">Brachypodus</tp:taxon-name-part></tp:taxon-name></italic> gen. nov. has scattered setae on ventral surface of maxillae and three caudal filaments in nymphs, median depression of mesothoracic furcasternum with anterior divergence in adults. Those three key characters indicate it is a member of the subfamily <tp:taxon-name><tp:taxon-name-part taxon-name-part-type="subfamily" reg="Ecdyonurinae">Ecdyonurinae</tp:taxon-name-part></tp:taxon-name>, which is also supported by its general morphology of nymphal mouthparts and male genitalia (<xref ref-type="bibr" rid="B15">Webb and McCafferty 2008</xref>).</p><p>Among genera of <tp:taxon-name><tp:taxon-name-part taxon-name-part-type="subfamily" reg="Ecdyonurinae">Ecdyonurinae</tp:taxon-name-part></tp:taxon-name>, <italic><tp:taxon-name><tp:taxon-name-part taxon-name-part-type="genus" reg="Brachypodus">Brachypodus</tp:taxon-name-part></tp:taxon-name></italic> gen. nov. has at least three autapomorphies: (1) legs of nymphs short, tibiae of all legs shorter than femora, femora of fore- and midlegs strong and subquadrate (Fig. <xref ref-type="fig" rid="F4">4A–C</xref>); (2) membranous lamellae of gills I leaf-shaped and distinctly shorter than fibrilliform part (ca 0.6×), gills VII oval and without fibrilliform filament (Fig. <xref ref-type="fig" rid="F4">4F, I</xref>); (3) in male imagos, tarsomere I of foreleg ca 0.85× tarsomere II, hindtarsi longer than hindtibiae (Fig. <xref ref-type="fig" rid="F6">6E, G</xref>).</p></tp:treatment-sec><tp:treatment-sec sec-type="Comparison"><title>Comparison.</title><p><italic><tp:taxon-name><tp:taxon-name-part taxon-name-part-type="genus" reg="Brachypodus">Brachypodus</tp:taxon-name-part></tp:taxon-name></italic> gen. nov. shares several similar characters with the genus <italic><tp:taxon-name><tp:taxon-name-part taxon-name-part-type="genus" reg="Thalerosphyrus">Thalerosphyrus</tp:taxon-name-part></tp:taxon-name></italic> Eaton, 1881, such as laterally expanded pronotum, projected posterolateral angles of abdominal segments V–IX, and spine-whorls on caudal filaments in nymphs, relatively longer hindtarsi and fused penes in male adults. However, the two genera can be separated by supracoxal projections (invisible in <italic><tp:taxon-name><tp:taxon-name-part taxon-name-part-type="genus" reg="Brachypodus">Brachypodus</tp:taxon-name-part></tp:taxon-name></italic> gen. nov., distinct in <italic><tp:taxon-name><tp:taxon-name-part taxon-name-part-type="genus" reg="Thalerosphyrus">Thalerosphyrus</tp:taxon-name-part></tp:taxon-name></italic>), apex of superlinguae of hypopharynx (blunt in <italic><tp:taxon-name><tp:taxon-name-part taxon-name-part-type="genus" reg="Brachypodus">Brachypodus</tp:taxon-name-part></tp:taxon-name></italic> gen. nov., acute in <italic><tp:taxon-name><tp:taxon-name-part taxon-name-part-type="genus" reg="Thalerosphyrus">Thalerosphyrus</tp:taxon-name-part></tp:taxon-name></italic>), posterior margin of head capsule (straight in <italic><tp:taxon-name><tp:taxon-name-part taxon-name-part-type="genus" reg="Brachypodus">Brachypodus</tp:taxon-name-part></tp:taxon-name></italic> gen. nov., concave in <italic><tp:taxon-name><tp:taxon-name-part taxon-name-part-type="genus" reg="Thalerosphyrus">Thalerosphyrus</tp:taxon-name-part></tp:taxon-name></italic>), and imaginal hindtarsi (longer than hindtibiae in <italic><tp:taxon-name><tp:taxon-name-part taxon-name-part-type="genus" reg="Brachypodus">Brachypodus</tp:taxon-name-part></tp:taxon-name></italic> gen. nov., while shorter in <italic><tp:taxon-name><tp:taxon-name-part taxon-name-part-type="genus" reg="Thalerosphyrus">Thalerosphyrus</tp:taxon-name-part></tp:taxon-name></italic>). Their gills are also different (<xref ref-type="bibr" rid="B5">Eaton 1881</xref>; <xref ref-type="bibr" rid="B15">Webb and McCafferty 2008</xref>).</p><p><italic><tp:taxon-name><tp:taxon-name-part taxon-name-part-type="genus" reg="Brachypodus">Brachypodus</tp:taxon-name-part></tp:taxon-name></italic> gen. nov. resembles the widespread genus <italic><tp:taxon-name><tp:taxon-name-part taxon-name-part-type="genus" reg="Afronurus">Afronurus</tp:taxon-name-part></tp:taxon-name></italic> Lestage, 1924 in (1) mouthparts; (2) spine on caudal filaments; (3) supracoxal projections (indistinct or round). However, they can be differentiated by projected posterolateral angles of abdominal sternum V–IX (larger in <italic><tp:taxon-name><tp:taxon-name-part taxon-name-part-type="genus" reg="Brachypodus">Brachypodus</tp:taxon-name-part></tp:taxon-name></italic> gen. nov.), male penes (fused in <italic><tp:taxon-name><tp:taxon-name-part taxon-name-part-type="genus" reg="Brachypodus">Brachypodus</tp:taxon-name-part></tp:taxon-name></italic> gen. nov., while apically separated in <italic><tp:taxon-name><tp:taxon-name-part taxon-name-part-type="genus" reg="Afronurus">Afronurus</tp:taxon-name-part></tp:taxon-name></italic>) and titillators (very small in <italic><tp:taxon-name><tp:taxon-name-part taxon-name-part-type="genus" reg="Brachypodus">Brachypodus</tp:taxon-name-part></tp:taxon-name></italic> gen. nov., distinct and separated or vestigial in <italic><tp:taxon-name><tp:taxon-name-part taxon-name-part-type="genus" reg="Afronurus">Afronurus</tp:taxon-name-part></tp:taxon-name></italic>) (<xref ref-type="bibr" rid="B10">Lestage 1924</xref>; <xref ref-type="bibr" rid="B15">Webb and McCafferty 2008</xref>).</p><p><italic><tp:taxon-name><tp:taxon-name-part taxon-name-part-type="genus" reg="Brachypodus">Brachypodus</tp:taxon-name-part></tp:taxon-name></italic> gen. nov. is similar to the genus <italic><tp:taxon-name><tp:taxon-name-part taxon-name-part-type="genus" reg="Parafronurus">Parafronurus</tp:taxon-name-part></tp:taxon-name></italic> in colour patterns on body and wings, shape of mouthparts, and fused penes. But the latter genus has hair-like setae on caudal filaments and shorter imaginal hindtarsi (<xref ref-type="bibr" rid="B18">Zhou and Braasch 2003</xref>; <xref ref-type="bibr" rid="B15">Webb and McCafferty 2008</xref>).</p><p><italic><tp:taxon-name><tp:taxon-name-part taxon-name-part-type="genus" reg="Brachypodus">Brachypodus</tp:taxon-name-part></tp:taxon-name></italic> gen. nov. can be separated from <italic><tp:taxon-name><tp:taxon-name-part taxon-name-part-type="genus" reg="Regulaneuria">Regulaneuria</tp:taxon-name-part></tp:taxon-name></italic> by irregular crossveins on wings (<xref ref-type="bibr" rid="B9">Lei et al. 2021</xref>); from <italic><tp:taxon-name><tp:taxon-name-part taxon-name-part-type="genus" reg="Compsoneuria">Compsoneuria</tp:taxon-name-part></tp:taxon-name></italic> Eaton, 1881 and <italic><tp:taxon-name><tp:taxon-name-part taxon-name-part-type="genus" reg="Compsoneuriella">Compsoneuriella</tp:taxon-name-part></tp:taxon-name></italic> Ulmer, 1939 by having more crossveins on wings (especially in the costal regions) and the relatively longer tarsomere I of foreleg (<xref ref-type="bibr" rid="B5">Eaton 1881</xref>; <xref ref-type="bibr" rid="B13">Ulmer 1939</xref>; <xref ref-type="bibr" rid="B15">Webb and McCafferty 2008</xref>; <xref ref-type="bibr" rid="B11">Sartori 2014</xref>); from <italic><tp:taxon-name><tp:taxon-name-part taxon-name-part-type="genus" reg="Maculogenia">Maculogenia</tp:taxon-name-part></tp:taxon-name></italic> by distinctly different gills I and VII (<xref ref-type="bibr" rid="B6">Gong et al. 2022</xref>); from <italic><tp:taxon-name><tp:taxon-name-part taxon-name-part-type="genus" reg="Atopopus">Atopopus</tp:taxon-name-part></tp:taxon-name></italic> Eaton, 1881 by the absence of pigments on hindwings (<xref ref-type="bibr" rid="B5">Eaton 1881</xref>; <xref ref-type="bibr" rid="B15">Webb and McCafferty 2008</xref>); from <italic><tp:taxon-name><tp:taxon-name-part taxon-name-part-type="genus" reg="Asionurus">Asionurus</tp:taxon-name-part></tp:taxon-name></italic> Braasch &amp; Soldán, 1986 by oval gills VII (<xref ref-type="bibr" rid="B3">Braasch and Soldán 1986</xref>; <xref ref-type="bibr" rid="B15">Webb and McCafferty 2008</xref>); from <italic><tp:taxon-name><tp:taxon-name-part taxon-name-part-type="genus" reg="Ecdyonurus">Ecdyonurus</tp:taxon-name-part></tp:taxon-name></italic> Eaton, 1868 by the absence of projected lobes at posterolateral angles of pronotum (<xref ref-type="bibr" rid="B4">Eaton 1868</xref>; <xref ref-type="bibr" rid="B15">Webb and McCafferty 2008</xref>).</p><p>The key differences of nymphs between the new genus <italic><tp:taxon-name><tp:taxon-name-part taxon-name-part-type="genus" reg="Brachypodus">Brachypodus</tp:taxon-name-part></tp:taxon-name></italic> gen. nov. and other related genera are listed in Table <xref ref-type="table" rid="T2">2</xref>.</p><table-wrap id="T2" position="float" orientation="portrait"><label>Table 2.</label><caption><p>Comparison between related genera of <italic><tp:taxon-name><tp:taxon-name-part taxon-name-part-type="genus" reg="Brachypodus">Brachypodus</tp:taxon-name-part></tp:taxon-name></italic> gen. nov. in <tp:taxon-name><tp:taxon-name-part taxon-name-part-type="subfamily" reg="Ecdyonurinae">Ecdyonurinae</tp:taxon-name-part></tp:taxon-name> (nymph).</p></caption><table><tbody><tr><th rowspan="1" colspan="1">Genus</th><th rowspan="1" colspan="1">Anterior margin of head</th><th rowspan="1" colspan="1">Superlinguae</th><th rowspan="1" colspan="1">Gill I lamellae</th><th rowspan="1" colspan="1">Supracoxal spurs</th><th rowspan="1" colspan="1">Posterolateral spines of terga</th></tr><tr><td rowspan="1" colspan="1">
                    <italic>
                      <tp:taxon-name>
                        <tp:taxon-name-part taxon-name-part-type="genus" reg="Brachypodus">Brachypodus</tp:taxon-name-part>
                      </tp:taxon-name>
                    </italic>
                  </td><td rowspan="1" colspan="1">Not thickened</td><td rowspan="1" colspan="1">Blunt</td><td rowspan="1" colspan="1">Minute</td><td rowspan="1" colspan="1">Absent</td><td rowspan="1" colspan="1">Wide basally</td></tr><tr><td rowspan="1" colspan="1">
                    <italic>
                      <tp:taxon-name>
                        <tp:taxon-name-part taxon-name-part-type="genus" reg="Afronurus">Afronurus</tp:taxon-name-part>
                      </tp:taxon-name>
                    </italic>
                  </td><td rowspan="1" colspan="1">Slightly thickened</td><td rowspan="1" colspan="1">Blunt</td><td rowspan="1" colspan="1">Banana shaped</td><td rowspan="1" colspan="1">Blunt</td><td rowspan="1" colspan="1">Small or narrow basally</td></tr><tr><td rowspan="1" colspan="1">
                    <italic>
                      <tp:taxon-name>
                        <tp:taxon-name-part taxon-name-part-type="genus" reg="Asionurus">Asionurus</tp:taxon-name-part>
                      </tp:taxon-name>
                    </italic>
                  </td><td rowspan="1" colspan="1">Not thickened</td><td rowspan="1" colspan="1">Acute</td><td rowspan="1" colspan="1">Well developed</td><td rowspan="1" colspan="1">Blunt</td><td rowspan="1" colspan="1">Small or narrow basally</td></tr><tr><td rowspan="1" colspan="1">
                    <italic>
                      <tp:taxon-name>
                        <tp:taxon-name-part taxon-name-part-type="genus" reg="Atopopus">Atopopus</tp:taxon-name-part>
                      </tp:taxon-name>
                    </italic>
                  </td><td rowspan="1" colspan="1">Distinctly thickened</td><td rowspan="1" colspan="1">Blunt</td><td rowspan="1" colspan="1">Minute</td><td rowspan="1" colspan="1">Blunt</td><td rowspan="1" colspan="1">Wide basally</td></tr><tr><td rowspan="1" colspan="1">
                    <italic>
                      <tp:taxon-name>
                        <tp:taxon-name-part taxon-name-part-type="genus" reg="Compsoneuria">Compsoneuria</tp:taxon-name-part>
                      </tp:taxon-name>
                    </italic>
                  </td><td rowspan="1" colspan="1">Not thickened</td><td rowspan="1" colspan="1">Acute</td><td rowspan="1" colspan="1">Well developed</td><td rowspan="1" colspan="1">Sharp</td><td rowspan="1" colspan="1">Small or narrow basally</td></tr><tr><td rowspan="1" colspan="1">
                    <italic>
                      <tp:taxon-name>
                        <tp:taxon-name-part taxon-name-part-type="genus" reg="Compsoneuriella">Compsoneuriella</tp:taxon-name-part>
                      </tp:taxon-name>
                    </italic>
                  </td><td rowspan="1" colspan="1">Not thickened</td><td rowspan="1" colspan="1">Blunt</td><td rowspan="1" colspan="1">Well developed</td><td rowspan="1" colspan="1">Sharp</td><td rowspan="1" colspan="1">Small or narrow basally</td></tr><tr><td rowspan="1" colspan="1">
                    <italic>
                      <tp:taxon-name>
                        <tp:taxon-name-part taxon-name-part-type="genus" reg="Darthus">Darthus</tp:taxon-name-part>
                      </tp:taxon-name>
                    </italic>
                  </td><td rowspan="1" colspan="1">Slightly thickened</td><td rowspan="1" colspan="1">Blunt</td><td rowspan="1" colspan="1">Absent</td><td rowspan="1" colspan="1">Blunt</td><td rowspan="1" colspan="1">Small or narrow basally</td></tr><tr><td rowspan="1" colspan="1">
                    <italic>
                      <tp:taxon-name>
                        <tp:taxon-name-part taxon-name-part-type="genus" reg="Ecdyonurus">Ecdyonurus</tp:taxon-name-part>
                      </tp:taxon-name>
                    </italic>
                  </td><td rowspan="1" colspan="1">Not thickened</td><td rowspan="1" colspan="1">Blunt</td><td rowspan="1" colspan="1">Well developed</td><td rowspan="1" colspan="1">Blunt</td><td rowspan="1" colspan="1">Small or narrow basally</td></tr><tr><td rowspan="1" colspan="1">
                    <italic>
                      <tp:taxon-name>
                        <tp:taxon-name-part taxon-name-part-type="genus" reg="Ecdyogymnurus">Ecdyogymnurus</tp:taxon-name-part>
                      </tp:taxon-name>
                    </italic>
                  </td><td rowspan="1" colspan="1">Not thickened</td><td rowspan="1" colspan="1">Blunt</td><td rowspan="1" colspan="1">Well developed</td><td rowspan="1" colspan="1">Blunt</td><td rowspan="1" colspan="1">Small or narrow basally</td></tr><tr><td rowspan="1" colspan="1">
                    <italic>
                      <tp:taxon-name>
                        <tp:taxon-name-part taxon-name-part-type="genus" reg="Maculogenia">Maculogenia</tp:taxon-name-part>
                      </tp:taxon-name>
                    </italic>
                  </td><td rowspan="1" colspan="1">Slightly thickened</td><td rowspan="1" colspan="1">Blunt</td><td rowspan="1" colspan="1">Well developed</td><td rowspan="1" colspan="1">Indistinct and blunt</td><td rowspan="1" colspan="1">Small or narrow basally</td></tr><tr><td rowspan="1" colspan="1">
                    <italic>
                      <tp:taxon-name>
                        <tp:taxon-name-part taxon-name-part-type="genus" reg="Notacanthurus">Notacanthurus</tp:taxon-name-part>
                      </tp:taxon-name>
                    </italic>
                  </td><td rowspan="1" colspan="1">Not thickened</td><td rowspan="1" colspan="1">Blunt</td><td rowspan="1" colspan="1">Banana shaped</td><td rowspan="1" colspan="1">Blunt</td><td rowspan="1" colspan="1">Small or narrow basally</td></tr><tr><td rowspan="1" colspan="1">
                    <italic>
                      <tp:taxon-name>
                        <tp:taxon-name-part taxon-name-part-type="genus" reg="Parafronurus">Parafronurus</tp:taxon-name-part>
                      </tp:taxon-name>
                    </italic>
                  </td><td rowspan="1" colspan="1">Slightly thickened</td><td rowspan="1" colspan="1">Blunt</td><td rowspan="1" colspan="1">Banana shaped</td><td rowspan="1" colspan="1">Blunt</td><td rowspan="1" colspan="1">Small or narrow basally</td></tr><tr><td rowspan="1" colspan="1">
                    <italic>
                      <tp:taxon-name>
                        <tp:taxon-name-part taxon-name-part-type="genus" reg="Regulaneuria">Regulaneuria</tp:taxon-name-part>
                      </tp:taxon-name>
                    </italic>
                  </td><td rowspan="1" colspan="1">Not thickened</td><td rowspan="1" colspan="1">Blunt</td><td rowspan="1" colspan="1">Well developed</td><td rowspan="1" colspan="1">Blunt</td><td rowspan="1" colspan="1">Small or narrow basally</td></tr><tr><td rowspan="1" colspan="1">
                    <italic>
                      <tp:taxon-name>
                        <tp:taxon-name-part taxon-name-part-type="genus" reg="Rhithrogeniella">Rhithrogeniella</tp:taxon-name-part>
                      </tp:taxon-name>
                    </italic>
                  </td><td rowspan="1" colspan="1">Slightly/not thickened</td><td rowspan="1" colspan="1">Blunt</td><td rowspan="1" colspan="1">Well developed</td><td rowspan="1" colspan="1">Absent/blunt</td><td rowspan="1" colspan="1">Small or narrow basally</td></tr><tr><td rowspan="1" colspan="1">
                    <italic>
                      <tp:taxon-name>
                        <tp:taxon-name-part taxon-name-part-type="genus" reg="Thalerosphyrus">Thalerosphyrus</tp:taxon-name-part>
                      </tp:taxon-name>
                    </italic>
                  </td><td rowspan="1" colspan="1">Distinctly thickened</td><td rowspan="1" colspan="1">Acute</td><td rowspan="1" colspan="1">Well developed</td><td rowspan="1" colspan="1">Sharp</td><td rowspan="1" colspan="1">Usually large</td></tr><tr><td rowspan="1" colspan="1">
                    <italic>
                      <tp:taxon-name>
                        <tp:taxon-name-part taxon-name-part-type="genus" reg="Thamnodontus">Thamnodontus</tp:taxon-name-part>
                      </tp:taxon-name>
                    </italic>
                  </td><td rowspan="1" colspan="1">Not thickened</td><td rowspan="1" colspan="1">Blunt</td><td rowspan="1" colspan="1">Well developed</td><td rowspan="1" colspan="1">Blunt</td><td rowspan="1" colspan="1">Small or narrow basally</td></tr></tbody></table></table-wrap><sec sec-type="Molecular distance" id="sec5"><title>Molecular distance</title><p>Based on the similarity of nymphal morphological characteristics, we chose seven genera (<italic><tp:taxon-name><tp:taxon-name-part taxon-name-part-type="genus" reg="Afronurus">Afronurus</tp:taxon-name-part></tp:taxon-name></italic>, <italic><tp:taxon-name><tp:taxon-name-part taxon-name-part-type="genus" reg="Asionurus">Asionurus</tp:taxon-name-part></tp:taxon-name></italic>, <italic><tp:taxon-name><tp:taxon-name-part taxon-name-part-type="genus" reg="Atopopus">Atopopus</tp:taxon-name-part></tp:taxon-name></italic>, <italic><tp:taxon-name><tp:taxon-name-part taxon-name-part-type="genus" reg="Compsoneuria">Compsoneuria</tp:taxon-name-part></tp:taxon-name></italic>, <italic><tp:taxon-name><tp:taxon-name-part taxon-name-part-type="genus" reg="Ecdyonurus">Ecdyonurus</tp:taxon-name-part></tp:taxon-name></italic>, <italic><tp:taxon-name><tp:taxon-name-part taxon-name-part-type="genus" reg="Parafronurus">Parafronurus</tp:taxon-name-part></tp:taxon-name></italic>, and <italic><tp:taxon-name><tp:taxon-name-part taxon-name-part-type="genus" reg="Thalerosphyrus">Thalerosphyrus</tp:taxon-name-part></tp:taxon-name></italic>) with sequences available in GenBank for molecular analysis. Two sequences of different species were selected from each genus (Table <xref ref-type="table" rid="T1">1</xref>). Genetic distances between these species and <italic><tp:taxon-name><tp:taxon-name-part taxon-name-part-type="genus" reg="Brachypodus">Brachypodus</tp:taxon-name-part> <tp:taxon-name-part taxon-name-part-type="species" reg="quadratus">quadratus</tp:taxon-name-part></tp:taxon-name></italic> sp. nov. were calculated using MEGA11. The average distance between the selected species and the new species is 24.4%, with a range of 22.5% to 26.3% (Table <xref ref-type="table" rid="T3">3</xref>). Given that the average distance amongst the chosen genera is 22.0%, the sequence of <italic><tp:taxon-name><tp:taxon-name-part taxon-name-part-type="genus" reg="Thalerosphyrus">T.</tp:taxon-name-part> <tp:taxon-name-part taxon-name-part-type="species" reg="vietnamensis">vietnamensis</tp:taxon-name-part></tp:taxon-name></italic> that is most similar to <italic><tp:taxon-name><tp:taxon-name-part taxon-name-part-type="genus" reg="Brachypodus">Brachypodus</tp:taxon-name-part> <tp:taxon-name-part taxon-name-part-type="species" reg="quadratus">quadratus</tp:taxon-name-part></tp:taxon-name></italic> sp. nov. has a 22.5% (<abbrev xmlns:xlink="http://www.w3.org/1999/xlink" xlink:title="Kimura 2-parameter model" xlink:type="simple">K2P</abbrev>) genetic distance from the new species.</p><table-wrap id="T3" position="float" orientation="portrait"><label>Table 3.</label><caption><p>Values of <abbrev xmlns:xlink="http://www.w3.org/1999/xlink" xlink:title="Kimura 2-parameter model" xlink:type="simple">K2P</abbrev> genetic distance among the DNA barcodes (COI).</p></caption><table><tbody><tr><th rowspan="1" colspan="1"/><th rowspan="1" colspan="1">1</th><th rowspan="1" colspan="1">2</th><th rowspan="1" colspan="1">3</th><th rowspan="1" colspan="1">4</th><th rowspan="1" colspan="1">5</th><th rowspan="1" colspan="1">6</th><th rowspan="1" colspan="1">7</th><th rowspan="1" colspan="1">8</th><th rowspan="1" colspan="1">9</th><th rowspan="1" colspan="1">10</th><th rowspan="1" colspan="1">11</th><th rowspan="1" colspan="1">12</th><th rowspan="1" colspan="1">13</th></tr><tr><td rowspan="1" colspan="1">
                      <bold>1 <italic><tp:taxon-name><tp:taxon-name-part taxon-name-part-type="genus" reg="Thalerosphyrus">Thalerosphyrus</tp:taxon-name-part> <tp:taxon-name-part taxon-name-part-type="species" reg="flowersi">flowersi</tp:taxon-name-part></tp:taxon-name></italic></bold>
                    </td><td rowspan="1" colspan="1"/><td rowspan="1" colspan="1"/><td rowspan="1" colspan="1"/><td rowspan="1" colspan="1"/><td rowspan="1" colspan="1"/><td rowspan="1" colspan="1"/><td rowspan="1" colspan="1"/><td rowspan="1" colspan="1"/><td rowspan="1" colspan="1"/><td rowspan="1" colspan="1"/><td rowspan="1" colspan="1"/><td rowspan="1" colspan="1"/><td rowspan="1" colspan="1"/></tr><tr><td rowspan="1" colspan="1">
                      <bold>2 <italic><tp:taxon-name><tp:taxon-name-part taxon-name-part-type="genus" reg="Thalerosphyrus">Thalerosphyrus</tp:taxon-name-part> <tp:taxon-name-part taxon-name-part-type="species" reg="vietnamensis">vietnamensis</tp:taxon-name-part></tp:taxon-name></italic></bold>
                    </td><td rowspan="1" colspan="1">0.239</td><td rowspan="1" colspan="1"/><td rowspan="1" colspan="1"/><td rowspan="1" colspan="1"/><td rowspan="1" colspan="1"/><td rowspan="1" colspan="1"/><td rowspan="1" colspan="1"/><td rowspan="1" colspan="1"/><td rowspan="1" colspan="1"/><td rowspan="1" colspan="1"/><td rowspan="1" colspan="1"/><td rowspan="1" colspan="1"/><td rowspan="1" colspan="1"/></tr><tr><td rowspan="1" colspan="1">
                      <bold>3 <italic><tp:taxon-name><tp:taxon-name-part taxon-name-part-type="genus" reg="Parafronurus">Parafronurus</tp:taxon-name-part> <tp:taxon-name-part taxon-name-part-type="species" reg="youi">youi</tp:taxon-name-part></tp:taxon-name></italic></bold>
                    </td><td rowspan="1" colspan="1">0.195</td><td rowspan="1" colspan="1">0.238</td><td rowspan="1" colspan="1"/><td rowspan="1" colspan="1"/><td rowspan="1" colspan="1"/><td rowspan="1" colspan="1"/><td rowspan="1" colspan="1"/><td rowspan="1" colspan="1"/><td rowspan="1" colspan="1"/><td rowspan="1" colspan="1"/><td rowspan="1" colspan="1"/><td rowspan="1" colspan="1"/><td rowspan="1" colspan="1"/></tr><tr><td rowspan="1" colspan="1">
                      <bold>4 <italic><tp:taxon-name><tp:taxon-name-part taxon-name-part-type="genus" reg="Ecdyonurus">Ecdyonurus</tp:taxon-name-part> <tp:taxon-name-part taxon-name-part-type="species" reg="venosus">venosus</tp:taxon-name-part></tp:taxon-name></italic></bold>
                    </td><td rowspan="1" colspan="1">0.230</td><td rowspan="1" colspan="1">0.228</td><td rowspan="1" colspan="1">0.198</td><td rowspan="1" colspan="1"/><td rowspan="1" colspan="1"/><td rowspan="1" colspan="1"/><td rowspan="1" colspan="1"/><td rowspan="1" colspan="1"/><td rowspan="1" colspan="1"/><td rowspan="1" colspan="1"/><td rowspan="1" colspan="1"/><td rowspan="1" colspan="1"/><td rowspan="1" colspan="1"/></tr><tr><td rowspan="1" colspan="1">
                      <bold>5 <italic><tp:taxon-name><tp:taxon-name-part taxon-name-part-type="genus" reg="Ecdyonurus">Ecdyonurus</tp:taxon-name-part> <tp:taxon-name-part taxon-name-part-type="species" reg="insignis">insignis</tp:taxon-name-part></tp:taxon-name></italic></bold>
                    </td><td rowspan="1" colspan="1">0.243</td><td rowspan="1" colspan="1">0.217</td><td rowspan="1" colspan="1">0.213</td><td rowspan="1" colspan="1">0.205</td><td rowspan="1" colspan="1"/><td rowspan="1" colspan="1"/><td rowspan="1" colspan="1"/><td rowspan="1" colspan="1"/><td rowspan="1" colspan="1"/><td rowspan="1" colspan="1"/><td rowspan="1" colspan="1"/><td rowspan="1" colspan="1"/><td rowspan="1" colspan="1"/></tr><tr><td rowspan="1" colspan="1">
                      <bold>6 <italic><tp:taxon-name><tp:taxon-name-part taxon-name-part-type="genus" reg="Compsoneuria">Compsoneuria</tp:taxon-name-part></tp:taxon-name></italic> sp. 2</bold>
                    </td><td rowspan="1" colspan="1">0.237</td><td rowspan="1" colspan="1">0.238</td><td rowspan="1" colspan="1">0.190</td><td rowspan="1" colspan="1">0.206</td><td rowspan="1" colspan="1">0.217</td><td rowspan="1" colspan="1"/><td rowspan="1" colspan="1"/><td rowspan="1" colspan="1"/><td rowspan="1" colspan="1"/><td rowspan="1" colspan="1"/><td rowspan="1" colspan="1"/><td rowspan="1" colspan="1"/><td rowspan="1" colspan="1"/></tr><tr><td rowspan="1" colspan="1">
                      <bold>7 <italic><tp:taxon-name><tp:taxon-name-part taxon-name-part-type="genus" reg="Compsoneuria">Compsoneuria</tp:taxon-name-part></tp:taxon-name></italic> sp. 1</bold>
                    </td><td rowspan="1" colspan="1">0.219</td><td rowspan="1" colspan="1">0.210</td><td rowspan="1" colspan="1">0.174</td><td rowspan="1" colspan="1">0.209</td><td rowspan="1" colspan="1">0.212</td><td rowspan="1" colspan="1">0.200</td><td rowspan="1" colspan="1"/><td rowspan="1" colspan="1"/><td rowspan="1" colspan="1"/><td rowspan="1" colspan="1"/><td rowspan="1" colspan="1"/><td rowspan="1" colspan="1"/><td rowspan="1" colspan="1"/></tr><tr><td rowspan="1" colspan="1"><bold>8 <italic><tp:taxon-name><tp:taxon-name-part taxon-name-part-type="genus" reg="Atopopus">Atopopus</tp:taxon-name-part></tp:taxon-name></italic> sp. nov</bold>.</td><td rowspan="1" colspan="1">0.204</td><td rowspan="1" colspan="1">0.225</td><td rowspan="1" colspan="1">0.244</td><td rowspan="1" colspan="1">0.204</td><td rowspan="1" colspan="1">0.235</td><td rowspan="1" colspan="1">0.255</td><td rowspan="1" colspan="1">0.240</td><td rowspan="1" colspan="1"/><td rowspan="1" colspan="1"/><td rowspan="1" colspan="1"/><td rowspan="1" colspan="1"/><td rowspan="1" colspan="1"/><td rowspan="1" colspan="1"/></tr><tr><td rowspan="1" colspan="1">
                      <bold>9 <italic><tp:taxon-name><tp:taxon-name-part taxon-name-part-type="genus" reg="Atopopus">Atopopus</tp:taxon-name-part> <tp:taxon-name-part taxon-name-part-type="species" reg="tarsalis">tarsalis</tp:taxon-name-part></tp:taxon-name></italic></bold>
                    </td><td rowspan="1" colspan="1">0.254</td><td rowspan="1" colspan="1">0.213</td><td rowspan="1" colspan="1">0.205</td><td rowspan="1" colspan="1">0.194</td><td rowspan="1" colspan="1">0.202</td><td rowspan="1" colspan="1">0.216</td><td rowspan="1" colspan="1">0.214</td><td rowspan="1" colspan="1">0.194</td><td rowspan="1" colspan="1"/><td rowspan="1" colspan="1"/><td rowspan="1" colspan="1"/><td rowspan="1" colspan="1"/><td rowspan="1" colspan="1"/></tr><tr><td rowspan="1" colspan="1">
                      <bold>10 <italic><tp:taxon-name><tp:taxon-name-part taxon-name-part-type="genus" reg="Asionurus">Asionurus</tp:taxon-name-part></tp:taxon-name></italic> sp. 1</bold>
                    </td><td rowspan="1" colspan="1">0.222</td><td rowspan="1" colspan="1">0.217</td><td rowspan="1" colspan="1">0.212</td><td rowspan="1" colspan="1">0.227</td><td rowspan="1" colspan="1">0.242</td><td rowspan="1" colspan="1">0.201</td><td rowspan="1" colspan="1">0.215</td><td rowspan="1" colspan="1">0.214</td><td rowspan="1" colspan="1">0.240</td><td rowspan="1" colspan="1"/><td rowspan="1" colspan="1"/><td rowspan="1" colspan="1"/><td rowspan="1" colspan="1"/></tr><tr><td rowspan="1" colspan="1">
                      <bold>11 <italic><tp:taxon-name><tp:taxon-name-part taxon-name-part-type="genus" reg="Asionurus">Asionurus</tp:taxon-name-part></tp:taxon-name></italic> sp. 2</bold>
                    </td><td rowspan="1" colspan="1">0.249</td><td rowspan="1" colspan="1">0.230</td><td rowspan="1" colspan="1">0.221</td><td rowspan="1" colspan="1">0.233</td><td rowspan="1" colspan="1">0.244</td><td rowspan="1" colspan="1">0.217</td><td rowspan="1" colspan="1">0.220</td><td rowspan="1" colspan="1">0.233</td><td rowspan="1" colspan="1">0.248</td><td rowspan="1" colspan="1">0.083</td><td rowspan="1" colspan="1"/><td rowspan="1" colspan="1"/><td rowspan="1" colspan="1"/></tr><tr><td rowspan="1" colspan="1">
                      <bold>
                        <italic>12 <tp:taxon-name><tp:taxon-name-part taxon-name-part-type="genus" reg="Afronurus">Afronurus</tp:taxon-name-part> <tp:taxon-name-part taxon-name-part-type="species" reg="levis">levis</tp:taxon-name-part></tp:taxon-name></italic>
                      </bold>
                    </td><td rowspan="1" colspan="1">0.221</td><td rowspan="1" colspan="1">0.231</td><td rowspan="1" colspan="1">0.191</td><td rowspan="1" colspan="1">0.255</td><td rowspan="1" colspan="1">0.237</td><td rowspan="1" colspan="1">0.210</td><td rowspan="1" colspan="1">0.200</td><td rowspan="1" colspan="1">0.191</td><td rowspan="1" colspan="1">0.196</td><td rowspan="1" colspan="1">0.189</td><td rowspan="1" colspan="1">0.192</td><td rowspan="1" colspan="1"/><td rowspan="1" colspan="1"/></tr><tr><td rowspan="1" colspan="1"><bold>13 <italic><tp:taxon-name><tp:taxon-name-part taxon-name-part-type="genus" reg="Afronurus">Afronurus</tp:taxon-name-part></tp:taxon-name></italic> sp. nov</bold>.</td><td rowspan="1" colspan="1">0.250</td><td rowspan="1" colspan="1">0.208</td><td rowspan="1" colspan="1">0.219</td><td rowspan="1" colspan="1">0.236</td><td rowspan="1" colspan="1">0.250</td><td rowspan="1" colspan="1">0.234</td><td rowspan="1" colspan="1">0.242</td><td rowspan="1" colspan="1">0.209</td><td rowspan="1" colspan="1">0.216</td><td rowspan="1" colspan="1">0.210</td><td rowspan="1" colspan="1">0.221</td><td rowspan="1" colspan="1">0.221</td><td rowspan="1" colspan="1"/></tr><tr><td rowspan="1" colspan="1">
                      <bold>14 <italic><tp:taxon-name><tp:taxon-name-part taxon-name-part-type="genus" reg="Brachypodus">Brachypodus</tp:taxon-name-part> <tp:taxon-name-part taxon-name-part-type="species" reg="quadratus">quadratus</tp:taxon-name-part></tp:taxon-name></italic></bold>
                    </td><td rowspan="1" colspan="1">0.247</td><td rowspan="1" colspan="1">0.225</td><td rowspan="1" colspan="1">0.237</td><td rowspan="1" colspan="1">0.237</td><td rowspan="1" colspan="1">0.256</td><td rowspan="1" colspan="1">0.243</td><td rowspan="1" colspan="1">0.247</td><td rowspan="1" colspan="1">0.250</td><td rowspan="1" colspan="1">0.236</td><td rowspan="1" colspan="1">0.247</td><td rowspan="1" colspan="1">0.249</td><td rowspan="1" colspan="1">0.263</td><td rowspan="1" colspan="1">0.230</td></tr></tbody></table></table-wrap></sec></tp:treatment-sec><tp:treatment-sec><!--Section generated to contain objects referenced in tp:taxon-treatment.--><table-wrap id="T1" position="float" orientation="portrait"><label>Table 1.</label><caption><p>GenBank ID of sequences used in this study.</p></caption><table><tbody><tr><th rowspan="1" colspan="1">Species</th><th rowspan="1" colspan="1">GenBank ID</th><th rowspan="1" colspan="1">Species</th><th rowspan="1" colspan="1">GenBank ID</th></tr><tr><td rowspan="1" colspan="1">
                <italic>
                  <tp:taxon-name><tp:taxon-name-part taxon-name-part-type="genus" reg="Afronurus">Afronurus</tp:taxon-name-part> <tp:taxon-name-part taxon-name-part-type="species" reg="levis">levis</tp:taxon-name-part></tp:taxon-name>
                </italic>
              </td><td rowspan="1" colspan="1">
                <ext-link xmlns:xlink="http://www.w3.org/1999/xlink" xlink:href="MN608818" ext-link-type="gen" xlink:type="simple">MN608818</ext-link>
              </td><td rowspan="1" colspan="1"><italic><tp:taxon-name><tp:taxon-name-part taxon-name-part-type="genus" reg="Compsoneuria">Compsoneuria</tp:taxon-name-part></tp:taxon-name></italic> sp.2</td><td rowspan="1" colspan="1">
                <ext-link xmlns:xlink="http://www.w3.org/1999/xlink" xlink:href="HE651373" ext-link-type="gen" xlink:type="simple">HE651373</ext-link>
              </td></tr><tr><td rowspan="1" colspan="1"><italic><tp:taxon-name><tp:taxon-name-part taxon-name-part-type="genus" reg="Afronurus">Afronurus</tp:taxon-name-part></tp:taxon-name></italic> sp.</td><td rowspan="1" colspan="1">
                <ext-link xmlns:xlink="http://www.w3.org/1999/xlink" xlink:href="KT250125" ext-link-type="gen" xlink:type="simple">KT250125</ext-link>
              </td><td rowspan="1" colspan="1">
                <italic>
                  <tp:taxon-name><tp:taxon-name-part taxon-name-part-type="genus" reg="Ecdyonurus">Ecdyonurus</tp:taxon-name-part> <tp:taxon-name-part taxon-name-part-type="species" reg="insignis">insignis</tp:taxon-name-part></tp:taxon-name>
                </italic>
              </td><td rowspan="1" colspan="1">
                <ext-link xmlns:xlink="http://www.w3.org/1999/xlink" xlink:href="PP403787" ext-link-type="gen" xlink:type="simple">PP403787</ext-link>
              </td></tr><tr><td rowspan="1" colspan="1"><italic><tp:taxon-name><tp:taxon-name-part taxon-name-part-type="genus" reg="Asionurus">Asionurus</tp:taxon-name-part></tp:taxon-name></italic> sp.1</td><td rowspan="1" colspan="1">
                <ext-link xmlns:xlink="http://www.w3.org/1999/xlink" xlink:href="HQ979421" ext-link-type="gen" xlink:type="simple">HQ979421</ext-link>
              </td><td rowspan="1" colspan="1">
                <italic>
                  <tp:taxon-name><tp:taxon-name-part taxon-name-part-type="genus" reg="Ecdyonurus">Ecdyonurus</tp:taxon-name-part> <tp:taxon-name-part taxon-name-part-type="species" reg="venosus">venosus</tp:taxon-name-part></tp:taxon-name>
                </italic>
              </td><td rowspan="1" colspan="1">
                <ext-link xmlns:xlink="http://www.w3.org/1999/xlink" xlink:href="PP403777" ext-link-type="gen" xlink:type="simple">PP403777</ext-link>
              </td></tr><tr><td rowspan="1" colspan="1"><italic><tp:taxon-name><tp:taxon-name-part taxon-name-part-type="genus" reg="Asionurus">Asionurus</tp:taxon-name-part></tp:taxon-name></italic> sp.2</td><td rowspan="1" colspan="1">
                <ext-link xmlns:xlink="http://www.w3.org/1999/xlink" xlink:href="HM417034" ext-link-type="gen" xlink:type="simple">HM417034</ext-link>
              </td><td rowspan="1" colspan="1">
                <italic>
                  <tp:taxon-name><tp:taxon-name-part taxon-name-part-type="genus" reg="Parafronurus">Parafronurus</tp:taxon-name-part> <tp:taxon-name-part taxon-name-part-type="species" reg="youi">youi</tp:taxon-name-part></tp:taxon-name>
                </italic>
              </td><td rowspan="1" colspan="1">
                <ext-link xmlns:xlink="http://www.w3.org/1999/xlink" xlink:href="MH183172" ext-link-type="gen" xlink:type="simple">MH183172</ext-link>
              </td></tr><tr><td rowspan="1" colspan="1">
                <italic>
                  <tp:taxon-name><tp:taxon-name-part taxon-name-part-type="genus" reg="Atopopus">Atopopus</tp:taxon-name-part> <tp:taxon-name-part taxon-name-part-type="species" reg="tarsalis">tarsalis</tp:taxon-name-part></tp:taxon-name>
                </italic>
              </td><td rowspan="1" colspan="1">
                <ext-link xmlns:xlink="http://www.w3.org/1999/xlink" xlink:href="HE651380" ext-link-type="gen" xlink:type="simple">HE651380</ext-link>
              </td><td rowspan="1" colspan="1">
                <italic>
                  <tp:taxon-name><tp:taxon-name-part taxon-name-part-type="genus" reg="Thalerosphyrus">Thalerosphyrus</tp:taxon-name-part> <tp:taxon-name-part taxon-name-part-type="species" reg="flowersi">flowersi</tp:taxon-name-part></tp:taxon-name>
                </italic>
              </td><td rowspan="1" colspan="1">
                <ext-link xmlns:xlink="http://www.w3.org/1999/xlink" xlink:href="KX376969" ext-link-type="gen" xlink:type="simple">KX376969</ext-link>
              </td></tr><tr><td rowspan="1" colspan="1"><italic><tp:taxon-name><tp:taxon-name-part taxon-name-part-type="genus" reg="Atopopus">Atopopus</tp:taxon-name-part></tp:taxon-name></italic> sp.</td><td rowspan="1" colspan="1">
                <ext-link xmlns:xlink="http://www.w3.org/1999/xlink" xlink:href="KT250134" ext-link-type="gen" xlink:type="simple">KT250134</ext-link>
              </td><td rowspan="1" colspan="1">
                <italic>
                  <tp:taxon-name><tp:taxon-name-part taxon-name-part-type="genus" reg="Thalerosphyrus">Thalerosphyrus</tp:taxon-name-part> <tp:taxon-name-part taxon-name-part-type="species" reg="vietnamensis">vietnamensis</tp:taxon-name-part></tp:taxon-name>
                </italic>
              </td><td rowspan="1" colspan="1">
                <ext-link xmlns:xlink="http://www.w3.org/1999/xlink" xlink:href="MH109094" ext-link-type="gen" xlink:type="simple">MH109094</ext-link>
              </td></tr><tr><td rowspan="1" colspan="1"><italic><tp:taxon-name><tp:taxon-name-part taxon-name-part-type="genus" reg="Compsoneuria">Compsoneuria</tp:taxon-name-part></tp:taxon-name></italic> sp.1</td><td rowspan="1" colspan="1">
                <ext-link xmlns:xlink="http://www.w3.org/1999/xlink" xlink:href="HF536607" ext-link-type="gen" xlink:type="simple">HF536607</ext-link>
              </td><td rowspan="1" colspan="1">
                <italic>
                  <tp:taxon-name><tp:taxon-name-part taxon-name-part-type="genus" reg="Brachypodus">Brachypodus</tp:taxon-name-part> <tp:taxon-name-part taxon-name-part-type="species" reg="quadratus">quadratus</tp:taxon-name-part></tp:taxon-name>
                </italic>
              </td><td rowspan="1" colspan="1">
                <ext-link xmlns:xlink="http://www.w3.org/1999/xlink" xlink:href="PX056341" ext-link-type="gen" xlink:type="simple">PX056341</ext-link>
              </td></tr></tbody></table></table-wrap></tp:treatment-sec><ref-list><ref id="B15"><mixed-citation xmlns:xlink="http://www.w3.org/1999/xlink" xlink:type="simple">Webb J, McCafferty WP (2008) <tp:taxon-name><tp:taxon-name-part taxon-name-part-type="family">Heptageniidae</tp:taxon-name-part></tp:taxon-name> of the world. Part II: Key to the Genera. Canadian Journal of Arthropod Identification 7: 1–55.</mixed-citation></ref><ref id="B5"><mixed-citation xmlns:xlink="http://www.w3.org/1999/xlink" xlink:type="simple">Eaton AE (1881) An announcement of new genera of the <tp:taxon-name><tp:taxon-name-part taxon-name-part-type="family">Ephemeridae</tp:taxon-name-part></tp:taxon-name>. Entomologist’s Monthly Magazine 18: 21–27.</mixed-citation></ref><ref id="B10"><mixed-citation xmlns:xlink="http://www.w3.org/1999/xlink" xlink:type="simple">Lestage JA (1924) Les Ephéméres de l’Afrique du Sud. Catalogue critique &amp; systematique des espèces connues et description de trois genera nouveaux et de sept espèces nouvelles. Revue Zoologique Africaine 12: 316–352.</mixed-citation></ref><ref id="B18"><mixed-citation xmlns:xlink="http://www.w3.org/1999/xlink" xlink:type="simple">Zhou CF, Braasch D (2003) Eine neue Gattung und Art der <tp:taxon-name><tp:taxon-name-part taxon-name-part-type="family">Heptageniidae</tp:taxon-name-part></tp:taxon-name> aus dem östlichen China (<tp:taxon-name><tp:taxon-name-part taxon-name-part-type="order">Ephemeroptera</tp:taxon-name-part></tp:taxon-name>). Entomologische Nachrichten und Berichte 47: 147–151.</mixed-citation></ref><ref id="B9"><mixed-citation xmlns:xlink="http://www.w3.org/1999/xlink" xlink:type="simple">Lei ZM, Gong DW, Zhang W, Zhou CF (2021) The first described nymphs and detailed imagoes of the species <italic><tp:taxon-name><tp:taxon-name-part taxon-name-part-type="genus">Thalerosphyrus</tp:taxon-name-part> <tp:taxon-name-part taxon-name-part-type="species">cingulatus</tp:taxon-name-part></tp:taxon-name></italic> Navás revealing a new mayfly genus from eastern China (<tp:taxon-name><tp:taxon-name-part taxon-name-part-type="order">Ephemeroptera</tp:taxon-name-part></tp:taxon-name>: <tp:taxon-name><tp:taxon-name-part taxon-name-part-type="family">Heptageniidae</tp:taxon-name-part></tp:taxon-name>, <tp:taxon-name><tp:taxon-name-part taxon-name-part-type="subfamily">Ecdyonurinae</tp:taxon-name-part></tp:taxon-name>). Insects 12(11): 1020. <ext-link xlink:href="10.3390/insects12111020" ext-link-type="doi" xlink:type="simple">https://doi.org/10.3390/insects12111020</ext-link></mixed-citation></ref><ref id="B13"><mixed-citation xmlns:xlink="http://www.w3.org/1999/xlink" xlink:type="simple">Ulmer G (1939) Eintagsfliegen (Ephemeropteren) von den Sunda-Inseln. Archiv für Hydrobiologie 16: 443–692.</mixed-citation></ref><ref id="B11"><mixed-citation xmlns:xlink="http://www.w3.org/1999/xlink" xlink:type="simple">Sartori M (2014) The concept of <italic><tp:taxon-name><tp:taxon-name-part taxon-name-part-type="genus">Compsoneuria</tp:taxon-name-part></tp:taxon-name></italic> Eaton, 1881 revisited in light of historical and new material from the Sunda Islands (<tp:taxon-name><tp:taxon-name-part taxon-name-part-type="order">Ephemeroptera</tp:taxon-name-part></tp:taxon-name>, <tp:taxon-name><tp:taxon-name-part taxon-name-part-type="family">Heptageniidae</tp:taxon-name-part></tp:taxon-name>, <tp:taxon-name><tp:taxon-name-part taxon-name-part-type="subfamily">Ecdyonurinae</tp:taxon-name-part></tp:taxon-name>). Zootaxa 3835(1): 1–32. <ext-link xlink:href="10.11646/zootaxa.3835.1.1" ext-link-type="doi" xlink:type="simple">https://doi.org/10.11646/zootaxa.3835.1.1</ext-link></mixed-citation></ref><ref id="B6"><mixed-citation xmlns:xlink="http://www.w3.org/1999/xlink" xlink:type="simple">Gong DW, Zhang W, Zhou CF (2022) The real characters of <italic><tp:taxon-name><tp:taxon-name-part taxon-name-part-type="genus">Heptagenia</tp:taxon-name-part> <tp:taxon-name-part taxon-name-part-type="species">ngi</tp:taxon-name-part></tp:taxon-name></italic> Hsu (1936) from China representing a new genus (<tp:taxon-name><tp:taxon-name-part taxon-name-part-type="order">Ephemeroptera</tp:taxon-name-part></tp:taxon-name>: <tp:taxon-name><tp:taxon-name-part taxon-name-part-type="family">Heptageniidae</tp:taxon-name-part></tp:taxon-name>). Diversity 14(12): 1027. <ext-link xlink:href="10.3390/d14121027" ext-link-type="doi" xlink:type="simple">https://doi.org/10.3390/d14121027</ext-link></mixed-citation></ref><ref id="B3"><mixed-citation xmlns:xlink="http://www.w3.org/1999/xlink" xlink:type="simple">Braasch D, Soldán T (1986) <italic><tp:taxon-name><tp:taxon-name-part taxon-name-part-type="genus">Asionurus</tp:taxon-name-part></tp:taxon-name></italic> n. gen., eine neue Gattung der <tp:taxon-name><tp:taxon-name-part taxon-name-part-type="family">Heptageniidae</tp:taxon-name-part></tp:taxon-name> aus Vietnam (<tp:taxon-name><tp:taxon-name-part taxon-name-part-type="subclass">Insecta</tp:taxon-name-part></tp:taxon-name>, <tp:taxon-name><tp:taxon-name-part taxon-name-part-type="order">Ephemeroptera</tp:taxon-name-part></tp:taxon-name>, <tp:taxon-name><tp:taxon-name-part taxon-name-part-type="family">Heptageniidae</tp:taxon-name-part></tp:taxon-name>). Reichenbachia 23(28): 155–159.</mixed-citation></ref><ref id="B4"><mixed-citation xmlns:xlink="http://www.w3.org/1999/xlink" xlink:type="simple">Eaton AE (1868) Remarks upon the homologies of the ovipositor. Transactions of the Royal Entomological Society of London 16(1): 141–144. <ext-link xlink:href="10.1111/j.1365-2311.1868.tb00621.x" ext-link-type="doi" xlink:type="simple">https://doi.org/10.1111/j.1365-2311.1868.tb00621.x</ext-link></mixed-citation></ref></ref-list></tp:taxon-treatment>
