# Supplementary material for: A new hygropetric genus of Heptageniidae from southern China (Insecta, Ephemeroptera)
Source: Zookeys. 2026 Feb 13;1269:67–82. doi: 10.3897/zookeys.1269.177719 (PMC12924058; doi:10.3897/zookeys.1269.177719)
Supplement: XML Treatment for Brachypodus quadratus [file zookeys.1269.177719-treatment2.xml]

<!DOCTYPE tp:taxon-treatment
  PUBLIC "-//TaxonX//DTD Taxonomic Treatment Publishing DTD v0 20100105//EN" "tax-treatment-NSO.dtd">
<tp:taxon-treatment xmlns:tp="http://www.plazi.org/taxpub"><tp:treatment-meta><kwd-group><label>Taxon classification</label><kwd>
              <named-content content-type="kingdom">Animalia</named-content>
            </kwd><kwd>
              <named-content content-type="order">Ephemeroptera</named-content>
            </kwd><kwd>
              <named-content content-type="family">Heptageniidae</named-content>
            </kwd></kwd-group><mixed-citation publication-type="journal"><person-group><name><surname>Deng</surname><given-names>Muhe</given-names></name><name><surname>Zheng</surname><given-names>Xuhongyi</given-names></name><name><surname>Gong</surname><given-names>Dewen</given-names></name><name><surname>Zhou</surname><given-names>Changfa</given-names></name></person-group><article-title>A new hygropetric genus of <tp:taxon-name><tp:taxon-name-part taxon-name-part-type="family" reg="Heptageniidae">Heptageniidae</tp:taxon-name-part></tp:taxon-name> from southern China (<tp:taxon-name><tp:taxon-name-part taxon-name-part-type="subclass" reg="Insecta">Insecta</tp:taxon-name-part></tp:taxon-name>, <tp:taxon-name><tp:taxon-name-part taxon-name-part-type="order" reg="Ephemeroptera">Ephemeroptera</tp:taxon-name-part></tp:taxon-name>)</article-title><source>Zookeys</source><day>13</day><month>02</month><year>2026</year><volume>1269</volume><fpage>67</fpage><lpage>82</lpage><pub-id pub-id-type="doi">10.3897/zookeys.1269.177719</pub-id></mixed-citation></tp:treatment-meta><tp:nomenclature><tp:taxon-name><object-id xmlns:xlink="http://www.w3.org/1999/xlink" content-type="arpha" xlink:type="simple">E47F3899-B476-5C8B-A6A4-83B2E3D79715</object-id>
                		<tp:taxon-name-part taxon-name-part-type="genus" reg="Brachypodus">Brachypodus</tp:taxon-name-part> <tp:taxon-name-part taxon-name-part-type="species" reg="quadratus">quadratus</tp:taxon-name-part>
                	
                		<object-id xmlns:xlink="http://www.w3.org/1999/xlink" content-type="zoobank" xlink:type="simple">https://zoobank.org/0EE34296-B721-4610-9E77-BA1ED5F89292</object-id>
                	</tp:taxon-name><tp:taxon-status xmlns:xlink="http://www.w3.org/1999/xlink" xlink:type="simple">sp. nov.</tp:taxon-status></tp:nomenclature><tp:treatment-sec sec-type="Materials examined"><title>Materials examined.</title><p><bold><italic>Holotype</italic></bold>: China • male imagos; Bajiao River, Lushui, Nujiang, Yunnan Prov; alt. 1130 m; <named-content xmlns:xlink="http://www.w3.org/1999/xlink" content-type="dwc:verbatimCoordinates" xlink:type="simple">26°13.57'N, 99°24.31'E</named-content>; 3. IV. 2025; D.W. Gong, X.H.Y. Zheng leg.; NJNUMayfly110101; <bold><italic>Paratypes</italic></bold>: China • 26 nymphs; same data as the holotype; NJNUMayfly110102; 7 male imagos, 2 female imagos, 4 male subimagos (all adults reared from mature nymphs); same data as the holotype; NJNUMayfly110103.</p></tp:treatment-sec><tp:treatment-sec sec-type="Description"><title>Description.</title><p><bold>Mature nymph</bold> (in alcohol, Figs <xref ref-type="fig" rid="F1">1</xref>, <xref ref-type="fig" rid="F2">2</xref>, <xref ref-type="fig" rid="F3">3</xref>, <xref ref-type="fig" rid="F4">4</xref>): body length 9.5–10.5 mm, caudal filaments 10.0–12.0 mm, body generally light yellowish, with brown stripes and spots (Fig. <xref ref-type="fig" rid="F1">1A</xref>).</p><p><bold><italic>Head</italic></bold>: width 3.0–4.0 mm; antennae half width of head capsule; generally brown, marginal area and vertex pale; three pale patches on anterior half of head, one median, two beside compound eyes (Fig. <xref ref-type="fig" rid="F1">1C</xref>).</p><p><bold><italic>Mouthparts</italic></bold>: labrum ca 2/3 width of anterior margin of head capsule, lateral portion extended into curved lobe, anterior margin slightly concave; both dorsal and ventral surface with dense, hair-like setae, an additional spine-like setae at median notch (Fig. <xref ref-type="fig" rid="F2">2A</xref>). Lingua bell-shaped, lateral margins of superlinguae strongly concave; apical margins of lingua and superlinguae with a row of fine, hair-like setae (Fig. <xref ref-type="fig" rid="F2">2B</xref>). Apical margins of segment II of labial palpi with dense, hair-brush; glossae and paraglossae with dense, hair-like setae on dorsal surface and apical margins; glossae subcircular; paraglossae expanded into long heart-like shape (Fig. <xref ref-type="fig" rid="F2">2C</xref>). Both mandibles with dense, hair-like setae on outer margin; prostheses consist of 7–8 bristles, upper margin near molar with a row of hair-like setae (Fig. <xref ref-type="fig" rid="F2">2D, E</xref>); both outer and inner incisors of left mandible with three apical denticles (Fig. <xref ref-type="fig" rid="F2">2D</xref>); outer incisor with three apical denticles, inner one with two of right mandible (Fig. <xref ref-type="fig" rid="F2">2E</xref>). Maxilla with 18–20 comb-like setae on crown; segment I: segment II of maxillary palpi = 1: 1.6, segment I distinctly wider than segment II; outer margins of maxillary palpi with hair-like setae, setae on segment II longer and denser than on segment I; segment II apex with a row of brush-like setae (Fig. <xref ref-type="fig" rid="F2">2F</xref>).</p><p><bold><italic>Thorax</italic></bold>: pronotum expanding laterally, slightly wider than head capsule (Fig. <xref ref-type="fig" rid="F1">1A</xref>). Colour pattern of three legs similar: femur with one bigger median pale patch and additional three others, apex of tibia pale, apex of tarsus darker than other parts (Fig. <xref ref-type="fig" rid="F4">4A–C</xref>). Apical half of fore- and midfemora slightly expanded (Fig. <xref ref-type="fig" rid="F4">4A, B</xref>). All legs with similar setal pattern: femur with strong, hair-like setae on outer margin; tiny spatulate setae on dorsal surface (Fig. <xref ref-type="fig" rid="F4">4D</xref>); tibiae with tiny, sparse, spine-like setae and hair-like setae on anterior, posterior, and dorsal margins; tarsus with tiny, spine-like setae on inner margin and tiny, hair-like setae on surface, denser on apical margin (Fig. <xref ref-type="fig" rid="F4">4A–C</xref>); claw with three subapical denticles and a basal one (Fig. <xref ref-type="fig" rid="F4">4E</xref>). Length ratio of forefemur: tibia: tarsus ca 10.0: 9.0: 3.5 (Fig. <xref ref-type="fig" rid="F4">4A</xref>); that ratio of midleg ca 8.3: 7.3: 2.5 (Fig. <xref ref-type="fig" rid="F4">4B</xref>); ratio of hindleg ca 13.0: 11.0: 3.0 (Fig. <xref ref-type="fig" rid="F4">4C</xref>).</p><p><bold><italic>Abdomen</italic></bold>: terga dark brown to light yellow, terga II–III, VI–VII usually darker than others; each tergum with three pairs of pale dots: submedian pair, posterior one and anterolateral one (Fig. <xref ref-type="fig" rid="F1">1A</xref>). Both dorsal and ventral lamellae of gills with clear dark tracheae; dorsal lamellae of gill I leaf-shaped, others oval (Fig. <xref ref-type="fig" rid="F4">4F–I</xref>). Terminal filament subequal to cerci, all of them with spine whorls on articulations (Fig. <xref ref-type="fig" rid="F4">4L</xref>).</p><p><bold>Male imago</bold> (in alcohol, Figs <xref ref-type="fig" rid="F5">5</xref>, <xref ref-type="fig" rid="F6">6</xref>): body length 11.0–12.0 mm, forewing 11.0–12.0 mm, hindwing 2.5–3.0 mm, caudal filaments 20.0–22.0 mm. Compound eyes divided into grey upper half and black lower half.</p><p><bold><italic>Thorax</italic></bold>: mesonotum deep reddish brown (Fig. <xref ref-type="fig" rid="F6">6A, B</xref>). Forewings transparent, only areas between C and R<sub>1</sub> pale yellow with light brown stigma. C, Sc, R<sub>1</sub> yellow, crossveins between them distinct, similar to crossveins between R<sub>1</sub> and Rs. Other veins dark brown. Hindwings transparent, crossveins with brown pigments (Fig. <xref ref-type="fig" rid="F6">6D</xref>). Legs yellow to pale yellow; femora with medial brown band; apexes of femora, tibiae, and every tarsal segment brown (Fig. <xref ref-type="fig" rid="F6">6E–G</xref>). Length ratio of forefemur: tibia: tarsus = 1.0: 1.0: 2.0, tarsal segments from base to apex = 2.6: 3.1: 2.8: 2.0: 1.0 (Fig. <xref ref-type="fig" rid="F6">6E</xref>); length ratio of midleg is femur: tibia: tarsus = 1.5: 1.0: 1.6, length of tarsomere I &gt; II &gt; III &gt; V &gt; IV (Fig. <xref ref-type="fig" rid="F6">6F</xref>); Length ratio of hindfemur: tibia: tarsus = 3.6: 2.8: 2.9, length of tarsomere I–V ca 1: 0.7: 0.4: 0.3: 0.5 (Fig. <xref ref-type="fig" rid="F6">6G</xref>).</p><p><bold><italic>Abdomen</italic></bold>: terga I–IX with a thin, pale, longitudinal midline; posterior margins of them with brown transverse bands. Terga pale to yellowish, with two pairs of brown to black stripes: one sub-medial straight pair and an oblique pair; tergum X generally reddish brown to black. Sterna pale but with grey to black median longitudinal stripe (Fig. <xref ref-type="fig" rid="F6">6A</xref>). Genitalia grey to brown; forceps with two pale apical segments; penes with a shallow, V-shaped medial notch (Fig. <xref ref-type="fig" rid="F6">6H, I</xref>).</p><p><bold>Female imago</bold> (in alcohol, Figs <xref ref-type="fig" rid="F5">5</xref>, <xref ref-type="fig" rid="F6">6</xref>): body length 12.0–13.0 mm, forewing 12.5–13.5 mm, hindwing 4.0–4.5 mm, caudal filaments 21.5–22.5 mm. Body colour pattern similar to male, but slightly darker, abdominal markings more distinct. Forewings and hindwings semitransparent, veins clear (Fig. <xref ref-type="fig" rid="F5">5B</xref>). Length ratio of forefemur: tibia: tarsus = 1.0: 0.7: 1.0, length ratio of tarsomere I–V ca 2.0: 1.5: 1.2: 0.2: 1.0; length ratio of midfemur: tibia: tarsus = 1.3: 1.0: 1.1, length ratio of tarsomere I–V ca 1.0: 0.9: 0.7: 0.5: 0.3. Length ratio of hindfemur: tibia: tarsus = 3.8: 1.3: 1.0, length ratio of tarsomere I–V ca 1.0: 0.7: 0.5: 0.3: 0.7. Posterior margin of subgenital plate smoothly convex, posterior margin of anal plate with median notch, bottom of notch straight (Fig. <xref ref-type="fig" rid="F6">6J</xref>).</p><p><bold>Male subimago</bold> (in alcohol, Fig. <xref ref-type="fig" rid="F5">5C</xref>): body length 9.5–10.5 mm, forewing 11.0–12.0 mm, hindwing 2.5–3.5 mm, caudal filaments 17.0–18.0 mm. Body brown, with indistinct patterns on abdomen terga. Length ratio of femur: tibia: tarsus ca 1.8: 1.0: 1.7 in foreleg, 1.4: 1.0: 1.1 in midleg, 1.7: 1.1: 1.0 in hindleg; length ratio of tarsomere I–V ca 1.5: 1.5: 1.5: 1.3: 1.0 in foreleg, 2.0: 1.3: 1.1: 0.7: 1.0 in midleg, hindleg tarsomere I &gt; II &gt; V &gt; III &gt; IV.</p><p><bold>Egg</bold> (Fig. <xref ref-type="fig" rid="F7">7</xref>): 145.0–147.0 µm in length and 101.0–103.0 µm in width. Irregularly shaped; chorion with dense, small KCTs (knob-terminated coiled threads).</p><fig id="F7" position="float" orientation="portrait"><object-id xmlns:xlink="http://www.w3.org/1999/xlink" content-type="doi" xlink:type="simple">10.3897/zookeys.1269.177719.figure7</object-id><object-id xmlns:xlink="http://www.w3.org/1999/xlink" content-type="arpha" xlink:type="simple">F5C37875-8FD8-5F15-9239-9AF217782861</object-id><label>Figure 7.</label><caption><p>Egg of <italic><tp:taxon-name><tp:taxon-name-part taxon-name-part-type="genus" reg="Brachypodus">Brachypodus</tp:taxon-name-part> <tp:taxon-name-part taxon-name-part-type="species" reg="quadratus">quadratus</tp:taxon-name-part></tp:taxon-name></italic> gen. et sp. nov. (<abbrev xmlns:xlink="http://www.w3.org/1999/xlink" xlink:title="scanning electron microscopy" xlink:type="simple">SEM</abbrev> photo). <bold>A</bold>. Whole egg; <bold>B</bold>. Surface enlarged.</p></caption><graphic xmlns:xlink="http://www.w3.org/1999/xlink" xlink:href="zookeys-1269-067_article-177719__-g007.jpg" id="oo_1539645.jpg" position="float" orientation="portrait" xlink:type="simple"><uri content-type="original_file" xlink:type="simple">https://binary.pensoft.net/fig/1539645</uri></graphic></fig></tp:treatment-sec><tp:treatment-sec sec-type="Biology"><title>Biology.</title><p>The nymphs were found on moist rock surfaces beneath a small waterfall, as well as on the damp surrounding ground (Fig. <xref ref-type="fig" rid="F8">8</xref>). The nymphs are highly agile and swiftly retreat when disturbed. We sampled several streams connected to the waterfall but did not find the species in any of them, which suggests a specific adaptation to special habitats such as thin water films and wet rock faces.</p><fig id="F8" position="float" orientation="portrait"><object-id xmlns:xlink="http://www.w3.org/1999/xlink" content-type="doi" xlink:type="simple">10.3897/zookeys.1269.177719.figure8</object-id><object-id xmlns:xlink="http://www.w3.org/1999/xlink" content-type="arpha" xlink:type="simple">199444A0-370E-5241-8A10-286930E51F04</object-id><label>Figure 8.</label><caption><p>Collecting site and habitat of <italic><tp:taxon-name><tp:taxon-name-part taxon-name-part-type="genus" reg="Brachypodus">Brachypodus</tp:taxon-name-part> <tp:taxon-name-part taxon-name-part-type="species" reg="quadratus">quadratus</tp:taxon-name-part></tp:taxon-name></italic> gen. et sp. nov. (arrow indicating the exact living point of its nymphs).</p></caption><graphic xmlns:xlink="http://www.w3.org/1999/xlink" xlink:href="zookeys-1269-067_article-177719__-g008.jpg" id="oo_1539646.jpg" position="float" orientation="portrait" xlink:type="simple"><uri content-type="original_file" xlink:type="simple">https://binary.pensoft.net/fig/1539646</uri></graphic></fig><p>A rearing cage was positioned directly under the waterfall, maintaining conditions of high humidity and minimal water flow inside. Several mature nymphs were introduced into the cage, and subimagos emerged in the following days. The subimago stage lasted approximately 36 h.</p></tp:treatment-sec><tp:treatment-sec><!--Section generated to contain objects referenced in tp:taxon-treatment.--><fig id="F1" position="float" orientation="portrait"><object-id xmlns:xlink="http://www.w3.org/1999/xlink" content-type="doi" xlink:type="simple">10.3897/zookeys.1269.177719.figure1</object-id><object-id xmlns:xlink="http://www.w3.org/1999/xlink" content-type="arpha" xlink:type="simple">BAA74737-EF82-5EC8-ADBC-11100C64E929</object-id><label>Figure 1.</label><caption><p>Nymph of <italic><tp:taxon-name><tp:taxon-name-part taxon-name-part-type="genus" reg="Brachypodus">Brachypodus</tp:taxon-name-part> <tp:taxon-name-part taxon-name-part-type="species" reg="quadratus">quadratus</tp:taxon-name-part></tp:taxon-name></italic> gen. et sp. nov. <bold>A</bold>. Nymphal habitus, dorsal; <bold>B</bold>. Nymphal habitus, ventral; <bold>C</bold>. Head capsule; <bold>D</bold>. Anterior margin of head capsule (ventral view). Scale bars: 0.5 cm (<bold>A, B</bold>); 1.0 mm (<bold>C, D</bold>).</p></caption><graphic xmlns:xlink="http://www.w3.org/1999/xlink" xlink:href="zookeys-1269-067_article-177719__-g001.jpg" id="oo_1539639.jpg" position="float" orientation="portrait" xlink:type="simple"><uri content-type="original_file" xlink:type="simple">https://binary.pensoft.net/fig/1539639</uri></graphic></fig><fig id="F2" position="float" orientation="portrait"><object-id xmlns:xlink="http://www.w3.org/1999/xlink" content-type="doi" xlink:type="simple">10.3897/zookeys.1269.177719.figure2</object-id><object-id xmlns:xlink="http://www.w3.org/1999/xlink" content-type="arpha" xlink:type="simple">40637F6F-E8D2-5D56-A36D-3F1DD4B369A8</object-id><label>Figure 2.</label><caption><p>Mouthparts of <italic><tp:taxon-name><tp:taxon-name-part taxon-name-part-type="genus" reg="Brachypodus">Brachypodus</tp:taxon-name-part> <tp:taxon-name-part taxon-name-part-type="species" reg="quadratus">quadratus</tp:taxon-name-part></tp:taxon-name></italic> gen. et sp. nov. <bold>A</bold>. Labrum (ventral view); <bold>B</bold>. Hypopharynx (ventral view); <bold>C</bold>. Labium (ventral view); <bold>D</bold>. Left mandible; <bold>E</bold>. Right mandible; <bold>F</bold>. Maxilla; <bold>G</bold>. Dentisetae enlarged (DD = distal dentiseta, PD = proximal dentiseta). Scale bars: 1.0 mm (<bold>A–F</bold>); 0.1 mm (<bold>G</bold>).</p></caption><graphic xmlns:xlink="http://www.w3.org/1999/xlink" xlink:href="zookeys-1269-067_article-177719__-g002.jpg" id="oo_1539640.jpg" position="float" orientation="portrait" xlink:type="simple"><uri content-type="original_file" xlink:type="simple">https://binary.pensoft.net/fig/1539640</uri></graphic></fig><fig id="F3" position="float" orientation="portrait"><object-id xmlns:xlink="http://www.w3.org/1999/xlink" content-type="doi" xlink:type="simple">10.3897/zookeys.1269.177719.figure3</object-id><object-id xmlns:xlink="http://www.w3.org/1999/xlink" content-type="arpha" xlink:type="simple">875400D5-DFC1-5BF5-B96A-D9930EBFB19B</object-id><label>Figure 3.</label><caption><p>Maxilla of <italic><tp:taxon-name><tp:taxon-name-part taxon-name-part-type="genus" reg="Brachypodus">Brachypodus</tp:taxon-name-part> <tp:taxon-name-part taxon-name-part-type="species" reg="quadratus">quadratus</tp:taxon-name-part></tp:taxon-name></italic> gen. et sp. nov. (<abbrev xmlns:xlink="http://www.w3.org/1999/xlink" xlink:title="scanning electron microscopy" xlink:type="simple">SEM</abbrev> photo). <bold>A</bold>. maxilla; <bold>B</bold>. Dentisetae enlarged (DD = distal dentiseta, PD = proximal dentiseta); <bold>C</bold>. enlarged scattered setae on ventral surface.</p></caption><graphic xmlns:xlink="http://www.w3.org/1999/xlink" xlink:href="zookeys-1269-067_article-177719__-g003.jpg" id="oo_1539641.jpg" position="float" orientation="portrait" xlink:type="simple"><uri content-type="original_file" xlink:type="simple">https://binary.pensoft.net/fig/1539641</uri></graphic></fig><fig id="F4" position="float" orientation="portrait"><object-id xmlns:xlink="http://www.w3.org/1999/xlink" content-type="doi" xlink:type="simple">10.3897/zookeys.1269.177719.figure4</object-id><object-id xmlns:xlink="http://www.w3.org/1999/xlink" content-type="arpha" xlink:type="simple">7FA9A7FD-057C-5129-97A7-B44A7B850384</object-id><label>Figure 4.</label><caption><p>Nymphal structures of <italic><tp:taxon-name><tp:taxon-name-part taxon-name-part-type="genus" reg="Brachypodus">Brachypodus</tp:taxon-name-part> <tp:taxon-name-part taxon-name-part-type="species" reg="quadratus">quadratus</tp:taxon-name-part></tp:taxon-name></italic> gen. et sp. nov. <bold>A</bold>. Foreleg; <bold>B</bold>. Midleg; <bold>C</bold>. Hindleg; <bold>D</bold>. Spatulate setae on dorsal surface of forefemur; <bold>E</bold>. Midleg claw; <bold>F</bold>. Gill I; <bold>G</bold>. Gill II; <bold>H</bold>. Gill VI; <bold>I</bold>. Gill VII; <bold>J</bold>. Base of mid- and hindcoxae; <bold>K</bold>. abdomen (ventral view, showing projected posterolateral angles); <bold>L</bold>. Caudal filaments (near base). Scale bars: 0.5 mm (<bold>A–C</bold>); 0.05 mm (<bold>D, E</bold>); 0.25 mm (<bold>F–I</bold>); 0.5 mm (<bold>J</bold>); 1.0 mm (<bold>K</bold>); 0.2 mm (<bold>L</bold>).</p></caption><graphic xmlns:xlink="http://www.w3.org/1999/xlink" xlink:href="zookeys-1269-067_article-177719__-g004.jpg" id="oo_1539642.jpg" position="float" orientation="portrait" xlink:type="simple"><uri content-type="original_file" xlink:type="simple">https://binary.pensoft.net/fig/1539642</uri></graphic></fig><fig id="F5" position="float" orientation="portrait"><object-id xmlns:xlink="http://www.w3.org/1999/xlink" content-type="doi" xlink:type="simple">10.3897/zookeys.1269.177719.figure5</object-id><object-id xmlns:xlink="http://www.w3.org/1999/xlink" content-type="arpha" xlink:type="simple">FAFB774E-C560-57A2-85BB-111CDBE636D8</object-id><label>Figure 5.</label><caption><p>Imago of <italic><tp:taxon-name><tp:taxon-name-part taxon-name-part-type="genus" reg="Brachypodus">Brachypodus</tp:taxon-name-part> <tp:taxon-name-part taxon-name-part-type="species" reg="quadratus">quadratus</tp:taxon-name-part></tp:taxon-name></italic> gen. et sp. nov. <bold>A</bold>. Male; <bold>B</bold>. Female; <bold>C</bold>. Male subimago. Scale bars: 0.5 cm (<bold>A–C</bold>).</p></caption><graphic xmlns:xlink="http://www.w3.org/1999/xlink" xlink:href="zookeys-1269-067_article-177719__-g005.jpg" id="oo_1539643.jpg" position="float" orientation="portrait" xlink:type="simple"><uri content-type="original_file" xlink:type="simple">https://binary.pensoft.net/fig/1539643</uri></graphic></fig><fig id="F6" position="float" orientation="portrait"><object-id xmlns:xlink="http://www.w3.org/1999/xlink" content-type="doi" xlink:type="simple">10.3897/zookeys.1269.177719.figure6</object-id><object-id xmlns:xlink="http://www.w3.org/1999/xlink" content-type="arpha" xlink:type="simple">6F8D2A45-F7B9-5A9D-B3A3-B95FD0E92A96</object-id><label>Figure 6.</label><caption><p>Adult structures of <italic><tp:taxon-name><tp:taxon-name-part taxon-name-part-type="genus" reg="Brachypodus">Brachypodus</tp:taxon-name-part> <tp:taxon-name-part taxon-name-part-type="species" reg="quadratus">quadratus</tp:taxon-name-part></tp:taxon-name></italic> gen. et sp. nov. <bold>A</bold>. Male (dorsal view); <bold>B</bold>. Male (ventral view); <bold>C</bold>. Mesothoracic furcasternum; <bold>D</bold>. Forewing and hindwing of male; <bold>E</bold>. Foreleg of male; <bold>F</bold>. Midleg of male; <bold>G</bold>. Hindleg of male; <bold>H</bold>. Male genitalia (ventral view); <bold>I</bold>. Male genitalia (dorsal view); <bold>J</bold>. Terminal of female (ventral view, arrow indicating the expanded lobe of sternum VII). Scale bars: 5.0 mm (<bold>A, B</bold>); 1.0 mm (<bold>C</bold>); 0.5 mm (<bold>D</bold>); 5.0 mm (<bold>E</bold>); 1.0 mm (<bold>G–J</bold>).</p></caption><graphic xmlns:xlink="http://www.w3.org/1999/xlink" xlink:href="zookeys-1269-067_article-177719__-g006.jpg" id="oo_1539644.jpg" position="float" orientation="portrait" xlink:type="simple"><uri content-type="original_file" xlink:type="simple">https://binary.pensoft.net/fig/1539644</uri></graphic></fig></tp:treatment-sec></tp:taxon-treatment>
